# Supplementary material for: Loss-of-Function Mutations in the Penicillin-Binding Protein PonA1 Confer Agar-Dependent Resistance to Durlobactam in Mycobacterium abscessus
Source: Antibiotics (Basel). 2025 Dec 20;15(1):7. doi: 10.3390/antibiotics15010007 (PMC12837516; doi:10.3390/antibiotics15010007)
Supplement: Supplementary file 1 [file antibiotics-15-00007-s001.zip]

Archive with 1 entries (1 files):
- antibiotics-4028339-supplementary.pdf
